# Supplementary material for: Predicting Thromboembolism in Hospitalized Patients with Ventricular Thrombus
Source: Rev Cardiovasc Med. 2022 Nov 30;23(12):390. doi: 10.31083/j.rcm2312390 (PMC11270478; doi:10.31083/j.rcm2312390)
Supplement: Supplementary file 1 [file 2153-8174-23-12-390-s1.zip]

Archive with 14 entries (13 files):
- 2153-8174-23-12-390-s1/
- 2153-8174-23-12-390-s1/Figure S1.pdf
- 2153-8174-23-12-390-s1/Figure S2.eps
- 2153-8174-23-12-390-s1/Figure S3-A.eps
- 2153-8174-23-12-390-s1/Figure S3-B.eps
- 2153-8174-23-12-390-s1/Figure S4-A.eps
- 2153-8174-23-12-390-s1/Figure S4-B.eps
- 2153-8174-23-12-390-s1/Figure S5-A.eps
- 2153-8174-23-12-390-s1/Figure S5-B.eps
- 2153-8174-23-12-390-s1/Figure S6-A.eps
- 2153-8174-23-12-390-s1/Figure S6-B.eps
- 2153-8174-23-12-390-s1/Figure S7-A.eps
- 2153-8174-23-12-390-s1/Figure S7-B.eps
- 2153-8174-23-12-390-s1/Supplementary File.docx
